# Supplementary material for: A new genus, Nothovernonia, from tropical Africa (Asteraceae or Compositae, Vernonieae)
Source: PhytoKeys. 2011 May 30;(3):21–34. doi: 10.3897/phytokeys.3.1131 (PMC3174436; doi:10.3897/phytokeys.3.1131)
Supplement: XML Treatment for Nothovernonia purpurea [file phytokeys.3.1131-treatment2.xml]

<!DOCTYPE tp:taxon-treatment
  PUBLIC "-//TaxonX//DTD Taxonomic Treatment Publishing DTD v0 20100105//EN" "tax-treatment-NSO.dtd">
<tp:taxon-treatment xmlns:tp="http://www.plazi.org/taxpub"><tp:treatment-meta><mixed-citation publication-type="journal"><person-group><name><surname>Robinson</surname><given-names>Harold</given-names></name><name><surname>Funk</surname><given-names>Vicki A.</given-names></name></person-group><article-title>A new genus, Nothovernonia, from tropical Africa (Asteraceae or Compositae, Vernonieae)</article-title><source>PhytoKeys</source><day>30</day><month>5</month><year>2011</year><volume>2011</volume><issue>3</issue><fpage>21</fpage><lpage>34</lpage><pub-id pub-id-type="doi">10.3897/phytokeys.3.1131</pub-id></mixed-citation></tp:treatment-meta><tp:nomenclature><tp:taxon-name>
                            <tp:taxon-name-part taxon-name-part-type="genus">Nothovernonia</tp:taxon-name-part>
                            <tp:taxon-name-part taxon-name-part-type="species">purpurea</tp:taxon-name-part>
                        <object-id xmlns:xlink="http://www.w3.org/1999/xlink" xlink:type="simple">urn:lsid:ipni.org:names:77111572-1</object-id>
                        <object-id xmlns:xlink="http://www.w3.org/1999/xlink" xlink:type="simple">http://species-id.net/wiki/Nothovernonia_purpurea</object-id>
                        </tp:taxon-name><tp:taxon-authority>(Sch.Bip. ex Walp.) H.Rob. &amp; V.A.Funk</tp:taxon-authority><tp:taxon-status xmlns:xlink="http://www.w3.org/1999/xlink" xlink:type="simple">comb. nov.</tp:taxon-status><tp:nomenclature-citation-list><tp:nomenclature-citation><tp:taxon-name>Vernonia purpurea</tp:taxon-name><comment> Sch.Bip. ex Walp., Rep. 2: 946 (1843). Type: Ethiopia, <italic>Schimper 1197</italic> (holotype P).</comment></tp:nomenclature-citation><tp:nomenclature-citation><tp:taxon-name>Vernonia inulifolia</tp:taxon-name><comment> Steud. ex Walp., Rep. 2:946 (1843). Type: Ethiopia, Sholoda, <italic>Schimper 221</italic> (holotype P, isotypes BM, K).</comment></tp:nomenclature-citation><tp:nomenclature-citation><tp:taxon-name>Vernonia jaceoides</tp:taxon-name><comment> A. Rich., Tent. Fl. Abyss. 1: 376 (1848). Type: Ethiopia, Chire, <italic>Dillon s.n.</italic> (holotype P).</comment></tp:nomenclature-citation><tp:nomenclature-citation><tp:taxon-name>Vernonia rigorata</tp:taxon-name><comment> S. Moore, J. Bot. 41: 155 (1903). Type: Kenya, Simba, <italic>Kassner 724</italic> (holotype BM).</comment></tp:nomenclature-citation><!--PageBreak--><tp:nomenclature-citation><tp:taxon-name>Vernonia scabrida</tp:taxon-name><comment> C.H, Wright, Bull. Misc. Inf. Kew 1906: 21 (1906). Type: Malawi, Namasi, <italic>Cameron 41</italic> (holotype K).</comment></tp:nomenclature-citation><tp:nomenclature-citation><tp:taxon-name>Vernonia duemmeri</tp:taxon-name><comment> S. Moore, J. Bot. 52: 91 (1914). Type: Uganda, <italic>Dummer 35</italic> (syntype BM, isosyntype K), <italic>Wilson 72</italic> (syntype BM).</comment></tp:nomenclature-citation><!--PageBreak--><tp:nomenclature-citation><tp:taxon-name>Vernonia pascuosa</tp:taxon-name><comment> S. Moore, J. Linn. Soc., Bot. 47: 263 (1925). Type: Angola, Uije, <italic>Gossweiler 7404</italic> (holotype BM).</comment></tp:nomenclature-citation><tp:nomenclature-citation><tp:taxon-name>Vernonia keniensis</tp:taxon-name><comment> R.E. Fr., Acta Hort. Berg. 9: 114 (1929). Type: Kenya, <italic>Fries and Fries 948</italic> (holotype UPS; isotype K).</comment></tp:nomenclature-citation><tp:nomenclature-citation><tp:taxon-name>Centrapalus purpureus</tp:taxon-name><comment> (Sch.Bip. ex Walp.) H. Rob., Proc. Biol. Soc. Wash. 112(1): 236 (1999).</comment></tp:nomenclature-citation><tp:nomenclature-citation><tp:taxon-name>Linzia purpurea</tp:taxon-name><comment> (Sch.Bip. ex Walp.) Isawumi, Comp. Newsl. 46: 40 (2008).</comment></tp:nomenclature-citation></tp:nomenclature-citation-list></tp:nomenclature><tp:treatment-sec sec-type="Distribution"><title>Distribution.</title><p>The species is known from the Sudan, Ethiopia, Kenya, Tanzania, and Uganda, south to Angola and Malawi and west to southern Senegal.</p></tp:treatment-sec><tp:treatment-sec sec-type="Specimens examined"><title>Specimens examined.</title><p><bold>Congo.</bold> Bafuka (ueli), 1929, Steyaert77(US). <bold>French Equatorial Africa.</bold> Dans la Haute-Kotto (Oubangu-Chari-A.E.F.), 100 km NW Labuya, 1921–1923, herb. G. le Testu 4127(BM, US). <bold>Malawi.</bold> s.l.,1891, Buchanan 143 (K, US). Machinga District: Liwonde Forest Reserve, in <italic><tp:taxon-name>Brachystegia</tp:taxon-name></italic> woodland on steep hillside, <named-content xmlns:xlink="http://www.w3.org/1999/xlink" content-type="dwc:verbatimCoordinates" xlink:type="simple">15°07'S, 35°23'E</named-content>, 3000 ft., 11 Apr 1984, Christenson and Solubeni 1454(US). Ntcheu District: Golomati Road, 4 km E of road to Dedza, <named-content xmlns:xlink="http://www.w3.org/1999/xlink" content-type="dwc:verbatimCoordinates" xlink:type="simple">14°50'S, 35°25'E</named-content>, 20 Apr 1984, Christenson, Patel and Lipende 1477 (US). Lilongwe District: Dzalanyana Forest Reserve, about 8 km from entrance gate, <named-content xmlns:xlink="http://www.w3.org/1999/xlink" content-type="dwc:verbatimCoordinates" xlink:type="simple">14°15'S, 33°25'E</named-content>, 3000 ft, 2 May 1984, Christenson and Lipende 1493(US). <bold>Senegal.</bold> Tambacounda, Dindéfello, à proximité du campement touristique, dans le vallée de la cascade, <named-content xmlns:xlink="http://www.w3.org/1999/xlink" content-type="dwc:verbatimCoordinates" xlink:type="simple">12°22'N, 12°19'W</named-content>, 200 m, 22 Sep 1994, Sambou et Madsen, Goudiaby, Traoré and Laegaard 319 (AAU, DAKAR, US). <bold>Uganda.</bold> s.l., s.d.,Dummer 84(US, isotype of <italic><tp:taxon-name>Vernonia dummeri</tp:taxon-name></italic>). <bold>Upper Volta.</bold> Ifan, Solenso, 16 Sep 1974, Bognounou-Quattara 2(US). <bold>Zambia.</bold> Kitwe, 15 May 1967, DZF? F10,062(NDO, US).</p></tp:treatment-sec><tp:treatment-sec sec-type="Diagnostic characters"><title>Diagnostic characters.</title><p><xref ref-type="fig" rid="F3">Figure 3</xref> illustrates the habit of <italic><tp:taxon-name>Nothovernonia purpurea</tp:taxon-name></italic>, note the large bracteoles at the base of the capitula. <xref ref-type="fig" rid="F4">Figure 4</xref> has the details of the capitula, note the stout hairs of the style branches (<xref ref-type="fig" rid="F4">Fig. 4D</xref>) and the setulae of the achenes that have pairs of cells fused together beyond the basal 1/3 (<xref ref-type="fig" rid="F4">Fig. 4H</xref>).</p><p><italic><tp:taxon-name>Nothovernonia purpurea</tp:taxon-name></italic> has large, obvious foliiform bracteoles at the bases of the capitula, bracteoles that can often cover the involucre completely. In contrast, <italic><tp:taxon-name>Nothovernonia amblyolepis</tp:taxon-name></italic> has minute foliose bracts that are easily overlooked.</p></tp:treatment-sec><tp:treatment-sec><!--Section generated to contain objects referenced in tp:taxon-treatment.--><fig id="F3" position="float" orientation="portrait"><label>Figure 3.</label><caption><p>Images of <italic><tp:taxon-name>Nothovernonia purpurea</tp:taxon-name></italic> (Sch.Bip. ex Walp.) H. Rob. and V.A. Funk <bold>A</bold> Habitat <bold>B</bold> Head before flowering with outer bracts tightly appressed <bold>C</bold> Fully flowering head showing well developed bracts <bold>D</bold> Head with only a few flowers but showing the well developed bracts. [Photographs by A. Thiombiano, M. Schmidt, and K. Schumann]</p></caption><graphic xmlns:xlink="http://www.w3.org/1999/xlink" xlink:href="PhytoKeys-003-021-g003.jpg" position="float" orientation="portrait" xlink:type="simple"/></fig><fig id="F4" position="float" orientation="portrait"><label>Figure 4.</label><caption><p><italic><tp:taxon-name>Nothovernonia purpurea</tp:taxon-name></italic> (Sch.Bip. ex Walp.) H. Rob. and V.A. Funk <bold>A</bold> head <bold>B</bold> involucral bract <bold>C</bold> floret with style branches <bold>D</bold> style branch with detail of sweeping hairs in square <bold>E</bold> longitudinal section of floret showing anthers <bold>F</bold> achene with pappus <bold>G</bold> achene <bold>H</bold> detail of achene setulae <bold>I</bold> examples of raphids from achene wall. [Illustration by Alice Tangerini (US)]</p></caption><graphic xmlns:xlink="http://www.w3.org/1999/xlink" xlink:href="PhytoKeys-003-021-g004.jpg" position="float" orientation="portrait" xlink:type="simple"/></fig></tp:treatment-sec></tp:taxon-treatment>
