# Supplementary material for: A new genus, Nothovernonia, from tropical Africa (Asteraceae or Compositae, Vernonieae)
Source: PhytoKeys. 2011 May 30;(3):21–34. doi: 10.3897/phytokeys.3.1131 (PMC3174436; doi:10.3897/phytokeys.3.1131)
Supplement: XML Treatment for Nothovernonia amblyolepis [file phytokeys.3.1131-treatment3.xml]

<!DOCTYPE tp:taxon-treatment
  PUBLIC "-//TaxonX//DTD Taxonomic Treatment Publishing DTD v0 20100105//EN" "tax-treatment-NSO.dtd">
<tp:taxon-treatment xmlns:tp="http://www.plazi.org/taxpub"><tp:treatment-meta><mixed-citation publication-type="journal"><person-group><name><surname>Robinson</surname><given-names>Harold</given-names></name><name><surname>Funk</surname><given-names>Vicki A.</given-names></name></person-group><article-title>A new genus, Nothovernonia, from tropical Africa (Asteraceae or Compositae, Vernonieae)</article-title><source>PhytoKeys</source><day>30</day><month>5</month><year>2011</year><volume>2011</volume><issue>3</issue><fpage>21</fpage><lpage>34</lpage><pub-id pub-id-type="doi">10.3897/phytokeys.3.1131</pub-id></mixed-citation></tp:treatment-meta><tp:nomenclature><tp:taxon-name>
                            <tp:taxon-name-part taxon-name-part-type="genus">Nothovernonia</tp:taxon-name-part>
                            <tp:taxon-name-part taxon-name-part-type="species">amblyolepis</tp:taxon-name-part>
                        <object-id xmlns:xlink="http://www.w3.org/1999/xlink" xlink:type="simple">urn:lsid:ipni.org:names:77111573-1</object-id>
                        <object-id xmlns:xlink="http://www.w3.org/1999/xlink" xlink:type="simple">http://species-id.net/wiki/Nothovernonia_amblyolepis</object-id>
                        </tp:taxon-name><tp:taxon-authority>(Baker) H.Rob. &amp; V.A.Funk</tp:taxon-authority><tp:taxon-status xmlns:xlink="http://www.w3.org/1999/xlink" xlink:type="simple">comb. nov.</tp:taxon-status><tp:nomenclature-citation-list><tp:nomenclature-citation><tp:taxon-name>Vernonia amblyolepis</tp:taxon-name><comment> Baker, Bull. Misc. Inf. Kew 1898: 146 (1898). Type: Malawi, Nyika Plateau, <italic>Whyte 204</italic> (Lechtotype designated here, K, scanned image at US!), Mpata to Nyasa-Tanganyika Plateau, <italic>Whyte s.n.</italic> (isolectotype, K, scanned image at US!). The two specimens at K are labeled as syntypes. The Whyte 204 was selected as the lectotype because it is numbered.</comment></tp:nomenclature-citation><tp:nomenclature-citation><tp:taxon-name>Vernonia pratensis</tp:taxon-name><comment> Hiern, Cat. Afr. Pl. Welw. 1: 523 (1898) homonym illeg., non Klatt 1892 nec Drake 1897. Type: Angola, <italic>Welwitsch 3364</italic> (isotype K).</comment></tp:nomenclature-citation><!--PageBreak--><!--PageBreak--><tp:nomenclature-citation><tp:taxon-name>Vernonia kandtii</tp:taxon-name><comment> Muschl., Bot. Jahrb. Syst. 46: 87 (1911). Type: Rwanda, Niansa, <italic>Kandt 69</italic> (holotype B, destroyed, isotype EA).</comment></tp:nomenclature-citation><tp:nomenclature-citation><tp:taxon-name>Vernonia exasperata</tp:taxon-name><comment> H. Wild, Kirkia 11: 12 (1978), nom. nov. for <italic><tp:taxon-name>Vernonia pratensis</tp:taxon-name></italic> Hiern.</comment></tp:nomenclature-citation></tp:nomenclature-citation-list></tp:nomenclature><tp:treatment-sec sec-type="Distribution"><title>Distribution.</title><p>The species is known from Angola, Malawi, Rwanda and Tanzania.</p></tp:treatment-sec><tp:treatment-sec sec-type="Specimens Examined"><title>Specimens Examined.</title><p><bold>Malawi.</bold> Zomba District: Zomba Plateau, top of hillside above KuChawe Inn, on grassy slope, <named-content xmlns:xlink="http://www.w3.org/1999/xlink" content-type="dwc:verbatimCoordinates" xlink:type="simple">15°20'S, 35°18'E</named-content>, 5500 ft., 14 Apr 1984, Christenson 1461 (US). Zomba District: Zomba Plateau, on upper road from KuChawe Inn downward to Zomba, near horse paddock, <named-content xmlns:xlink="http://www.w3.org/1999/xlink" content-type="dwc:verbatimCoordinates" xlink:type="simple">15°20'S, 35°18'E</named-content>, 5000 ft., 25 Apr 1984, Christenson and Lipende 1488(US). <bold>Uganda.</bold> Buhweju County: District West Ankole, Nyarwambu River, <named-content xmlns:xlink="http://www.w3.org/1999/xlink" content-type="dwc:verbatimCoordinates" xlink:type="simple">0°22'S, 30°28'E</named-content>, 1550 m, 23 Aug 1982, Rwaburindora 919(MO, US).</p></tp:treatment-sec><tp:treatment-sec sec-type="Unrecognized taxa"><title>Unrecognized taxa.</title><p><xref ref-type="bibr" rid="B6">Jeffrey (1988)</xref> treated <italic><tp:taxon-name>Vernonia kandtii</tp:taxon-name></italic> as a separate species that included <italic><tp:taxon-name>Veronia pratensis</tp:taxon-name></italic> Hiern and <italic><tp:taxon-name>V. exasperata</tp:taxon-name></italic> H. Wild in its synonymy. <italic><tp:taxon-name>Vernonia kandtii</tp:taxon-name></italic> is separated by <xref ref-type="bibr" rid="B6">Jeffrey (1988)</xref>, with some doubt, by his couplet 106 as follows:</p><table-wrap content-type="key" position="anchor" orientation="portrait"><table><tbody><tr><td rowspan="1" colspan="1"/><td rowspan="1" colspan="1">Inflorescence copious, with a number of branches arising from the uppermost leaf-axils; ultimate peduncles short, so that the capitula appear to be in clusters</td><td rowspan="1" colspan="1">62. <italic><tp:taxon-name>Vernonia amblyolepis</tp:taxon-name></italic></td></tr><tr><td rowspan="1" colspan="1"/><td rowspan="1" colspan="1">Inflorescence strictly terminal, few-headed, lax, the ultimate peduncles longer, so that the capitula do not appear to be in clusters</td><td rowspan="1" colspan="1">61. <italic><tp:taxon-name>Vernonia kandtii</tp:taxon-name></italic></td></tr></tbody></table></table-wrap><p>The specimens from Malawi and Uganda that were examined for this study show variation in the structure of the inflorescence and therefore, do not support a separate species status for <italic><tp:taxon-name>Vernonia kandtii</tp:taxon-name></italic>.</p></tp:treatment-sec><ref-list><ref id="B6"><mixed-citation xmlns:xlink="http://www.w3.org/1999/xlink" xlink:type="simple"><person-group><name name-style="western"><surname>Jeffrey</surname><given-names>C</given-names></name></person-group> (<year>1988</year>)<article-title> The <italic>Vernonieae</italic> in east tropical Africa,Notes on Compositae: V.</article-title><source>Kew Bulletin</source><volume>43</volume>:<fpage>195</fpage>-<lpage>277</lpage>.</mixed-citation></ref></ref-list></tp:taxon-treatment>
